# Supplementary material for: Weighted Single-Step Genome-Wide Association Study of Semen Traits in Holstein Bulls of China
Source: Front Genet. 2019 Oct 25;10:1053. doi: 10.3389/fgene.2019.01053 (PMC6842931; doi:10.3389/fgene.2019.01053)
Supplement: Additional File 1: Table S1 — The significant GO term of the 10 top regions for the five semen traits (P < 0.01). [file Table_1.xlsx]

## Sheet: Sheet1
Term	Count	%	PValue	Genes	List Total	Pop Hits	Pop Total	Fold Enrichment	Bonferroni	Benjamini	FDR
GO:0008206~bile acid metabolic process	5	5.49451	9.1473e-06	SLCO1B3, NPC1, SLCO1A2, SLCO1C1, NR5A2	70	27	13824	36.5714	0.0140693	0.0140693	0.0152566
GO:0008202~steroid metabolic process	6	6.59341	0.00138417	CYB5R3, SLCO1B3, NPC1, SLCO1A2, SLCO1C1, NR5A2	70	165	13824	7.1813	0.882997	0.657943	2.2839
GO:0015125~bile acid transmembrane transporter activity	3	3.2967	0.00141785	SLCO1B3, SLCO1A2, SLCO1C1	69	11	13095	51.7589	0.349435	0.349435	1.88098
GO:0046943~carboxylic acid transmembrane transporter activity	5	5.49451	0.00172837	SLCO1B3, SLCO1A2, SLC7A8, SLCO1C1, SLC7A7	69	99	13095	9.58498	0.407941	0.230546	2.28854
GO:0005342~organic acid transmembrane transporter activity	5	5.49451	0.00199874	SLCO1B3, SLCO1A2, SLC7A8, SLCO1C1, SLC7A7	69	103	13095	9.21275	0.454593	0.182966	2.64211
GO:0097581~lamellipodium organization	4	4.3956	0.00332317	AJUBA, NCK2, FSCN1, KANK1	70	60	13824	13.1657	0.994236	0.820704	5.40093
GO:0015347~sodium-independent organic anion transmembrane transporter activity	3	3.2967	0.00523528	SLCO1B3, SLCO1A2, SLCO1C1	69	21	13095	27.1118	0.796168	0.328079	6.78387
GO:0043252~sodium-independent organic anion transport	3	3.2967	0.00531758	SLCO1B3, SLCO1A2, SLCO1C1	70	22	13824	26.9299	0.999741	0.873147	8.50938
GO:0043933~macromolecular complex subunit organization	17	18.6813	0.00608147	MORF4L1, ACTB, OXA1L, TNRC18, RRP7A, FSCN1, ARID1B, POLR2D, CRYZ, UXS1, KANK1, AJUBA, NCK2, SAP130, PRMT5, DPT, SCO1	70	1643	13824	2.04337	0.999921	0.848897	9.67433
GO:0008028~monocarboxylic acid transmembrane transporter activity	3	3.2967	0.0073797	SLCO1B3, SLCO1A2, SLCO1C1	69	25	13095	22.7739	0.894003	0.36165	9.43759
GO:0005319~lipid transporter activity	4	4.3956	0.00856128	SLCO1B3, NPC1, SLCO1A2, SLCO1C1	69	81	13095	9.37198	0.926114	0.352221	10.8698
